# Supplementary material for: NH2-MIL-125(Ti)/Reduced Graphene Oxide Enhanced Electrochemical Detection of Fenitrothion in Agricultural Products
Source: Foods. 2023 Apr 4;12(7):1534. doi: 10.3390/foods12071534 (PMC10093892; doi:10.3390/foods12071534)
Supplement: Supplementary file 1 [file foods-12-01534-s001.zip]

Archive with 1 entries (1 files):
- foods-2297841-supplementary.pdf
